# Supplementary material for: Effects of Alkyl Ester Chain Length on the Toughness of PolyAcrylate-Based Network Materials
Source: Polymers (Basel). 2023 May 20;15(10):2389. doi: 10.3390/polym15102389 (PMC10224553; doi:10.3390/polym15102389)
Supplement: Supplementary file 1 [file polymers-15-02389-s001.zip]

Archive with 1 entries (1 files):
- polymers-2391048-supplementary.pdf
